# Supplementary material for: NAMPT and PARylation Are Involved in the Pathogenesis of Atopic Dermatitis
Source: Int J Mol Sci. 2023 Apr 28;24(9):7992. doi: 10.3390/ijms24097992 (PMC10178103; doi:10.3390/ijms24097992)
Supplement: Supplementary file 1 [file ijms-24-07992-s001.zip]

Archive with 1 entries (1 files):
- ijms-2229164-supplementary.pdf
